# Supplementary material for: Group-Level Multivariate Analysis in EasyEEG Toolbox: Examining the Temporal Dynamics Using Topographic Responses
Source: Front Neurosci. 2018 Jul 17;12:468. doi: 10.3389/fnins.2018.00468 (PMC6057229; doi:10.3389/fnins.2018.00468)
Supplement: Supplementary file 2 [file Data_Sheet_1.ZIP]

Archive with 11 entries (11 files):
- (Demo) Face perception.ipynb
- .DS_Store
- classification.pickle
- gfp0.pickle
- gfp1.pickle
- gfp2.pickle
- sig_ch_count.pickle
- tanova_mode1.pickle
- tanova_mode2.pickle
- tanova_mode3.pickle
- topo.pickle
