# Supplementary material for: Group-Level Multivariate Analysis in EasyEEG Toolbox: Examining the Temporal Dynamics Using Topographic Responses
Source: Front Neurosci. 2018 Jul 17;12:468. doi: 10.3389/fnins.2018.00468 (PMC6057229; doi:10.3389/fnins.2018.00468)
Supplement: Supplementary file 2 [file Data_Sheet_1.ZIP › (Demo) Face perception.ipynb]

# %% [markdown]
### EEG raw data preprocess
- Use MNE-python to build the preprocess pipeline.
- Band-pass filter at 0.1-30hz
- Resample the raw data to 1000hz
- Automatically reject any epoch whose peak-to-peak value larger than 200e-6v
- Save the preprocessed epoch data as MNE '.fif' file

# %% [code]
import mne
from mne import find_events, Epochs, pick_types, read_evokeds
import pandas as pd
import numpy as np

ch_name_dic ={'EEG001': 'PO9', 'EEG002': 'Fpz', 'EEG003': 'PO10', 'EEG004': 'AF7', 
              'EEG005': 'AF3', 'EEG006': 'AFz', 'EEG007': 'AF4', 'EEG008': 'AF8', 'EEG009': 'F7', 
              'EEG010': 'F5', 'EEG011': 'F3', 'EEG012': 'F1', 'EEG013': 'Fz', 'EEG014': 'F2', 
              'EEG015': 'F4', 'EEG016': 'F6', 'EEG017': 'F8', 'EEG018': 'FT9', 'EEG019': 'FT7', 
              'EEG020': 'FC5', 'EEG021': 'FC3', 'EEG022': 'FC1', 'EEG023': 'FCz', 'EEG024': 'FC2', 
              'EEG025': 'FC4', 'EEG026': 'FC6', 'EEG027': 'FT8', 'EEG028': 'FT10', 'EEG029': 'T9', 
              'EEG030': 'T7', 'EEG031': 'C5', 'EEG032': 'C3', 'EEG033': 'C1', 'EEG034': 'Cz', 
              'EEG035': 'C2', 'EEG036': 'C4', 'EEG037': 'C6', 'EEG038': 'T8', 'EEG039': 'T10', 
              'EEG040': 'TP9', 'EEG041': 'TP7', 'EEG042': 'CP5', 'EEG043': 'CP3', 'EEG044': 'CP1', 
              'EEG045': 'CPz', 'EEG046': 'CP2', 'EEG047': 'CP4', 'EEG048': 'CP6', 'EEG049': 'TP8', 
              'EEG050': 'TP10', 'EEG051': 'P9', 'EEG052': 'P7', 'EEG053': 'P5', 'EEG054': 'P3', 
              'EEG055': 'P1', 'EEG056': 'Pz', 'EEG057': 'P2', 'EEG058': 'P4', 'EEG059': 'P6', 
              'EEG060': 'P8', 'EEG065': 'P10', 'EEG066': 'PO7', 'EEG067': 'PO3', 'EEG068': 'POz',  
              'EEG069': 'PO4', 'EEG070': 'PO8', 'EEG071': 'O1', 'EEG072': 'Oz', 'EEG073': 'O2', 'EEG074': 'Iz'}
                
event_id = {'Famous':1,'Unfamiliar':2,'Scrambled':3} 

for subID in range(1,17):
    path = f'/Users/ds000117_R1.0.0/sub-{subID:03}/ses-meg/meg'
    for runID in range(1,7):
        raw = mne.io.read_raw_fif(f'{path}/sub-{subID:03}_ses-meg_task-facerecognition_run-{runID:02}_meg.fif',preload=True)
        raw.set_channel_types({'EEG061':'eog','EEG062':'eog','EEG063':'ecg','EEG064':'misc'})
        # raw.plot(block=True)
        events = mne.find_events(raw,stim_channel='STI101',shortest_event=1)  
        events = mne.merge_events(events,[5,6,7],1)
        events = mne.merge_events(events,[13,14,15],2)
        events = mne.merge_events(events,[17,18,19],3)

        picks = mne.pick_types(raw.info,meg=False,eeg=True,stim=False,eog=False,ecg=False,misc=False)
        raw.filter(0.1,30,n_jobs=2,fir_design='firwin')

        epochs = mne.Epochs(raw, events, event_id, tmin=-0.2, tmax=0.6, picks=picks,
                            baseline=(-0.2, 0), reject=None, preload=True)
        # epoch_raw.drop_channels(['EEG061','EEG062','EEG063','EEG064'])
        epochs.resample(1000.00)
        epochs.rename_channels(ch_name_dic)
        # epochs.plot(block=True)
        # epochs.info['bads'] = ['EEG061','EEG062','EEG063','EEG064']
        # epochs.interpolate_bads(reset_bads=True, mode='accurate', verbose=None)
        epochs.set_eeg_reference(ref_channels='average', projection=True)
        epochs.apply_proj()

        eeg_reject = dict(eeg=200e-6)
        epochs.drop_bad(reject=eeg_reject, flat=None, verbose=None)

        epochs.save(f'/Users/preprocessed/sub-{subID}-run-{runID}-eeg-epo.fif')

# %% [markdown]
### Epoch data loading and saving
- Load the preporcessed epoch data
- Save them into one '.h5' (HDF5) file
- '.h5' file's loading is sufficiently faster than loading multiple '.fif' files

# %% [code]
import easyEEG
path = '/Users/preprocessed/'
fif_list = [f'{path}sub-{subID}-run-{runID}-eeg-epo.fif'
              for subID in range(1,17) for runID in range(1,7)]

epochs = easyEEG.io.load_mne_fif(fif_list)
epochs.save('DATAS/EasyEEG_paper/data.h5')

# %% [markdown]
### Epoch data loading

# %% [code]
import easyEEG
epochs = easyEEG.io.load_epochs('DATAS/EasyEEG_paper/data.h5') # the file is 6GB, please contach us if you need it

# %% [markdown]
### Topographic differences
- Define the wanted data in a dictionary
- Extract the neede data snippet
- Calculate the topographic differences
- Save the calculated result data into '.pickle' file
- Plot the result data

# %% [code]
script = {'conditions': 'S vs U:Scrambled&Unfamiliar,S vs F:Scrambled&Famous,F vs U:Famous&Unfamiliar',
          'timepoints': '-50~600'}
e = epochs.extract(script)

topo = e.topography(win_size='100ms')
topo.plot(plot_params=dict(zlim=(-4,4))) # "plot_params" allows to change the parameters for visualization
# topo.save('DATAS/EasyEEG_paper/topo') # Save the AnalyzedData

# %% [markdown]
Result demo

# %% [code]
## for the brief, you can call it directly
## for the full information, you can access the attribute "analysis_name", data", "annotation", or "default_plot_params" 

## We have included the analyzed result shown in our paper to attachments (".pickle" files)
# topo = easyEEG.io.load_AnalyzedData('DATAS/EasyEEG_paper/topo.pickle') 
# c.data # magnitudes
# c.annotation # pvalues
topo

# %% [markdown]
### Significant channels count
- Define the wanted data in a dictionary
- Extract the neede data snippet
- Calculate the significant channels' count
- Save the calculated result data into '.pickle' file
- Plot the result data

# %% [code]
# define the analysis target and extract them
script = {'conditions': 'S vs U:Scrambled&Unfamiliar,S vs F:Scrambled&Famous,F vs U:Famous&Unfamiliar',
          'timepoints': '0~600'}
e = epochs.extract(script)

# apply the algorithm
sig_ch_count = e.significant_channels_count(win_size='5ms')
# visualize the analyzed result
sig_ch_count.plot()
# # save the result for next time
# sig_ch_count.save('DATAS/EasyEEG_paper/sig_ch_count')

# %% [markdown]
Result demo

# %% [code]
# sig_ch_count = easyEEG.io.load_AnalyzedData('DATAS/EasyEEG_paper/sig_ch_count.pickle') 
# sig_ch_count.data # count
sig_ch_count

# %% [markdown]
### GFP
- Define the wanted data in a dictionary
- Extract the neede data snippet
- Calculate the GFP result and significance in comparison
- Save the calculated result data into '.pickle' file
- Plot the result data

# %% [code]
scripts = [{'conditions': 'Scrambled,Famous',
                'timepoints': '0~600'},
           {'conditions': 'Scrambled,Unfamiliar',
                'timepoints': '0~600'},
           {'conditions': 'Unfamiliar,Famous',
                'timepoints': '0~600'}]

for idx,script in enumerate(scripts):
    gfp = epochs.extract(script).GFP(compare=True)
    gfp.default_plot_params['style']='ticks' # remove the backgroud color for paper publication
    gfp.plot()
#     gfp.save(f'DATAS/EasyEEG_paper/gfp{idx}')

# %% [markdown]
Result demo

# %% [code]
# gfp = easyEEG.io.load_AnalyzedData('DATAS/EasyEEG_paper/gfp0.pickle') 
# gfp.data # global field power
# gfp.annotation # pvalues
gfp

# %% [markdown]
### TANOVA
- Define the wanted data in a dictionary
- Extract the neede data snippet
- Calculate the TANOVA in different strategies (1,2,3)
- Save the calculated result data into '.pickle' file
- Plot the result data after correcting the multiple comparison issue

# %% [code]
script = {'conditions': 'S vs U:Scrambled&Unfamiliar,S vs F:Scrambled&Famous,F vs U:Famous&Unfamiliar',
          'timepoints': '0~600'}
e = epochs.extract(script)

t1 = e.tanova(win_size='5ms', shuffle=1000, strategy=1, parallel=True)
t2 = e.tanova(win_size='5ms', shuffle=1000, strategy=2, parallel=True)
t3 = e.tanova(win_size='5ms', shuffle=1000, strategy=3, parallel=True)

t1.correct(method='cluster').plot()
t2.correct(method='cluster').plot()
t3.correct(method='cluster').plot()

# t1.save('DATAS/EasyEEG_paper/tanova_mode1')
# t3.save('DATAS/EasyEEG_paper/tanova_mode3')
# t2.save('DATAS/EasyEEG_paper/tanova_mode2')

# %% [markdown]
Result demo

# %% [code]
# t1 = easyEEG.io.load_AnalyzedData('DATAS/EasyEEG_paper/tanova_mode1.pickle') 
# t1.data # pvalues
# t1.annotation # cosine distances
t1

# %% [markdown]
### Classification
- Define the wanted data in a dictionary
- Extract the neede data snippet
- Calculate the Classification result
- Save the calculated result data into '.pickle' file
- Plot the result data after correcting the multiple comparison issue

# %% [code]
script = {'conditions': 'S vs F:Scrambled&Famous,S vs U:Scrambled&Unfamiliar,U vs F:Unfamiliar&Famous',
          'timepoints': '0~600'}
e = epochs.extract(script)

c = e.classification(win_size='5ms',fold=25,parallel=False)
c.correct(method='cluster').plot()
# c.save('DATAS/EasyEEG_paper/classification')

# %% [code]
import sys
sys.path = ['D:\Coding\py\py3\experiments\easyEEG_dist\\']+sys.path 

import easyEEG
c = easyEEG.io.load_AnalyzedData(r'D:\Doc\PhD_life_materials\easyEEG_paper\ms/classification.pickle') 

# %% [code]
'plot the sensor weights (one topograph at each timepoints)'
# ** the figure will be too large if you have many timepoints **
easyEEG.graph.matrix_plot(data=c.supplement[0].iloc[:,::15], 
                          x_axis='time',
                          y_axis='condition_group',
                          plot_params=dict(plot_type=['matrix', 'topograph'],zlim=(0,1e-14)))

# %% [markdown]
Result demo

# %% [code]
# c = easyEEG.io.load_AnalyzedData('DATAS/EasyEEG_paper/classification.pickle') 
# c.data # pvalues
# c.annotation # scores
# c.supplement[0] # weights
c

# %% [markdown]
## Other common methods

# %% [code]
# ERP at Cz
script = {'conditions': 'Famous+Unfamiliar,Scrambled',
          'channels': 'Cz',
          'timepoints': '-100~600'}
epochs.extract(script).ERP().plot()

# %% [code]
# ERP at all sensors
script = {'conditions': 'Famous',
          'channels': 'each',
          'timepoints': '-100~600'}
epochs.extract(script).topo_ERPs().plot()

# %% [code]
# Spectrum
script = {'conditions': 'Famous,Unfamiliar,Scrambled',
          'channels': 'Cz',
          'timepoints': '0~600'}
epochs.extract(script).Spectrum().plot() # default parameter: freq_span=(0,30)

# %% [code]
# Time-frequency 
script = {'conditions': 'Famous',
          'channels': 'Cz',
          'timepoints': '-100~600'}
epochs.extract(script).Time_frequency().plot() # default parameter: freq_span=(0,30)

# %% [code]
# Temporal&conditional distribution of the clustering result of all the data samples
script = {'conditions': 'Famous,Unfamiliar,Scrambled',
          'timepoints': '-100~600'}
epochs.extract(script).clustering(n_clusters=5).plot()

# %% [code]
## Deep Learning model (CNN) for classification

from EasyEEG.graph.figure_unit import get_topograph

import tensorflow as tf
from tensorflow.python.keras.models import Sequential
from tensorflow.python.keras.utils import to_categorical
from tensorflow.python.keras.layers import Reshape, MaxPooling2D, Conv2D, Dense, Flatten
from tensorflow.python.keras.optimizers import Adam
from sklearn.metrics import roc_auc_score


# transform the feature vector (amplitudes) to a feature matrix (topography)  
def reshape_X(X, extra_params):
    N = 20
    locs = epochs.info['xy_locs']
    channels = X[0].columns.get_level_values('channel')
    
    X = np.array([get_topograph(i, locs, channels, N) for i in X])
    return X

# define a CNN model  
def run_model(X, Y, train_index, test_index, extra_params):
    # model structure (https://github.com/Hvass-Labs/TensorFlow-Tutorials/blob/master/03C_Keras_API.ipynb) 
    img_size = 20
    
    model = Sequential()
    
    model.add(Reshape((img_size, img_size, 1), input_shape=(img_size, img_size)))
    
    model.add(Conv2D(kernel_size=5, strides=1, filters=16, padding='same', activation='relu'))
    model.add(MaxPooling2D(pool_size=2, strides=2))
    
    model.add(Conv2D(kernel_size=5, strides=1, filters=36, padding='same', activation='relu'))
    model.add(MaxPooling2D(pool_size=2, strides=2))
   
    model.add(Flatten()) # Flatten the 4-rank output of the convolutional layers to 2-rank that can be input to a fully connected layer.
    model.add(Dense(128, activation='relu'))
    model.add(Dense(2, activation='softmax')) # Last fully connected layer with softmax-activation，for the classification
    
    model.compile(loss='categorical_crossentropy', optimizer=Adam(lr=1e-2))
    
    # model trainning
    model.fit(x=X[train_index], y=to_categorical(Y)[train_index], batch_size=30, epochs=1, verbose=0)
    
    # model inference
    prob_train = model.predict_proba(X[train_index])[:,1]
    prob_test = model.predict_proba(X[test_index])[:,1]


    # generate AUC as the classification score 
    score_train = roc_auc_score(Y[train_index],prob_train)
    score_test = roc_auc_score(Y[test_index],prob_test)
    
    return score_train, score_test


result = e.classification(win_size='10ms',fold=15,
                          reshape_X_method=reshape_X,
                          run_model=run_model)
result.correct(method='cluster').plot()
